# Supplementary material for: Probability of Target Attainment of Tobramycin Treatment in Acute and Chronic Pseudomonas aeruginosa Lung Infection Based on Preclinical Population Pharmacokinetic Modeling
Source: Pharmaceutics. 2022 Jun 11;14(6):1237. doi: 10.3390/pharmaceutics14061237 (PMC9228144; doi:10.3390/pharmaceutics14061237)
Supplement: Supplementary file 1 [file pharmaceutics-14-01237-s001.zip]

Archive with 1 entries (1 files):
- pharmaceutics-1734424-supplementary.pdf
